# Supplementary material for: Comparative Transcriptome Analysis of Two Peach Rootstocks Uncovers the Effect of Gene Differential Expression on Nitrogen Use Efficiency
Source: Int J Mol Sci. 2022 Sep 22;23(19):11144. doi: 10.3390/ijms231911144 (PMC9570093; doi:10.3390/ijms231911144)
Supplement: Supplementary file 1 [file ijms-23-11144-s001.zip]

Archive with 3 entries (3 files):
- ijms-1897150-Figures S1-S3.pdf
- ijms-1897150-Table S1.xlsx
- ijms-1897150-Table S2.pdf
